# Supplementary material for: Decreased Exploratory Activity in a Mouse Model of 15q Duplication Syndrome; Implications for Disturbance of Serotonin Signaling
Source: PLoS One. 2010 Dec 15;5(12):e15126. doi: 10.1371/journal.pone.0015126 (PMC3002297; doi:10.1371/journal.pone.0015126)
Supplement: Table S1 — Results of a comprehensive behavioral battery in WT and patDp/+ mice. (XLS) [file pone.0015126.s001.xls]

## Sheet: patDp
	Table S1. Results of a comprehensive behavioral battery in WT and patDp/+ mice.
	Behavioral test			Mean ± SEM		F value	P valuea
				WT	patDp/+
	General health	Weight (g)		28.86 ± 0.36	31.05 ± 0.69	F(1,42)=8.03	<0.01*
		Body Temperature (°C)		36.15 ± 0.19	35.26 ± 0.18	F(1,42)=11.65	<0.01*
	Pain test	Hot plate (latency, s)		8.36 ± 0.57	9.81 ± 0.49	F(1,42)=3.74	0.06
	Motor tests	Grip strength (N)		1.08 ± 0.05	1.02 ± 0.03	F(1,42)=1.16	0.29
		Wire hang (latency to fall, s)		59.73 ± 0.20	59.09 ± 0.91	F(1,42)=0.47	0.5
		Rotarod (latency to fall, s; average of 6 trials )		165.50 ± 7.24	161.95 ± 9.94	F(1,42)=0.08	0.77
	Anxiety-like behavior	Light/dark transition	Distance traveled light (cm)	836.64 ± 33.76	960.90 ± 50.34	F(1,42)=4.20	0.05
			Distance traveled dark (cm)	1630.55 ± 48.57	1692.92 ± 58.52	F(1,42)=0.67	0.42
			Stay Time in light (s)	211.80 ± 7.72	227.36 ± 8.60	F(1,42)=1.81	0.18
			Transitions (times)	33.86 ± 1.78	43.32 ± 2.55	F(1,42)=9.25	<0.01*
			Latency to light (s)	61.55 ± 5.65	53.32 ± 5.48	F(1,42)=1.09	0.3
		Elevated plus maze	Number of entries (times)	40.27 ± 2.39	37.96 ± 2.42	F(1,42)=0.47	0.5
			Distance traveled (cm)	1767.52 ± 91.81	1626.46 ± 85.42	F(1,42)=1.27	0.27
			Time on open arms (%)	7.38 ± 1.33	10.81 ± 2.14	F(1,42)=1.87	0.18
			Time on closed arms (%)	73.96 ± 1.93	70.61 ± 2.70	F(1,42)=1.02	0.32
		Marble burying	Number of marbles buried	14.11 ± 0.89	10.05 ± 1.13	F(1,39)=7.63	<0.01*
	Depression model	Tail suspension (immobility, % / min)		15.06 ± 2.77	18.95 ± 3.34	F(1,40)=0.80	0.376
	Locomotor activity	Open field	Distance traveled (cm / 5 min)	583.86 ± 39.66	466.81 ± 27.81	F(1,42)=5.84	0.02*
			Vertical activity (times / 5 min)	44.44 ± 4.56	27.69 ± 2.64	F(1,42)=10.12	<0.01*
			Center time (sec/ 5 min)	38.84 ± 4.44	21.93 ± 2.22	F(1,42)=11.61	<0.01*
			Stereotypic count (times / 5 min)	592.00 ± 45.64	436.10 ± 32.86	F(1,42)=7.69	<0.01*
	Sensory motor gating	Acoustic startle response	110-dB	0.75 ± 0.13	1.17± 0.10	F(1,42)=6.81	0.013 *
			120-dB	1.90 ± 0.24	2.111 ± 0.174	F(1,42)=0.52	0.476
		Prepulse inhibition (startle stimulus, %)	74-110-dB	13.08 ± 7.62	14.82 ± 6.43	F(1,42)=0.03	0.863
			78-110-dB	23.47 ± 6.88	41.00 ± 6.24	F(1,42)=3.56	0.066
			74-120-dB	1.90 ± 5.96	11.64 ± 5.59	F(1,42)=1.42	0.24
			78-120-dB	1.83 ± 6.52	16.30 ± 6.21	F(1,42)=2.58	0.116
	Contextual and cued fear conditioning	Conditioning (freezing, %)		22.30 ± 2.04	42.90 ± 2.32	F(1,42)=44.58	<0.01*
		Context (freezing, %)		27.91 ± 2.26	51.06 ± 5.28	F(1,42)=16.25	<0.01*
		Cue 1-6 min (freezing, %)		38.77 ± 2.91	56.11 ± 3.52	F(1,42)=14.42	<0.01*
		Cue 1-3 min (freezing, %)		17.65 ± 3.77	34.27 ± 4.28	F(1,42)=8.49	<0.01*
		Cue 4-6 min (freezing, %)		59.89 ± 3.26	77.96 ± 3.55	F(1,42)=14.04	<0.01*
	Exploratory activity	Y-maze	Number of entries (times)	31.96 ± 1.66	25.68 ± 1.38	F(1,42)=8.48	<0.01*
			Alteration (%)	63.96 ± 1.83	67.14 ± 2.79	F(1,42)=0.91	0.346
	a *<0.05, p values mean genotype effect.
