# Supplementary material for: Decreased Exploratory Activity in a Mouse Model of 15q Duplication Syndrome; Implications for Disturbance of Serotonin Signaling
Source: PLoS One. 2010 Dec 15;5(12):e15126. doi: 10.1371/journal.pone.0015126 (PMC3002297; doi:10.1371/journal.pone.0015126)
Supplement: Table S2 — Developmental changes in tissue levels of monoamines in WT and patDp/+ mice. (XLS) [file pone.0015126.s002.xls]

## Sheet: patDp
	Table S2. Developmental changes in tissue levels of monoamines in WT and patDp/+ mice.
	Regions	Monoamines	Age	Mean ± SEM		Two-way ANOVA
						Genotype effect		Age effect		interaction (genotype x age)
				WT	patDp/+	F value	P value	F value	P value	F value	P value
	Cerebellum	5-HT (pg/mg protein)	1 week	390.86 ± 29.89	287.06 ± 20.21*	14.218	<0.001	9.061	<0.001	0.019	0.981
			2 weeks	364.37 ± 34.77	263.47 ± 31.18
			3 weeks	491.61 ± 24.75	399.67 ± 32.69*
		5-HIAA (pg/mg protein)	1 week	2059.51 ± 86.98	2273.68 ± 106.02	0.081	0.777	151.507	<0.001	3.331	0.0421
			2 weeks	1320.29 ± 74.22	1114.47 ± 71.75
			3 weeks	812.38 ± 49.92	744.33 ± 28.5
		5-HIAA/5-HT ratio	1 week	5.6 ± 0.31	8.18 ± 0.54*	14.756	<0.001	109.828	<0.001	7.081	0.0017
			2 weeks	3.88 ± 0.36	4.47 ± 0.33
			3 weeks	1.73 ± 0.19	1.93 ± 0.14
		DA (pg/mg protein)	1 week	128.18 ± 8.14	168.45 ± 21*	1.51	0.224	35.908	<0.001	2.838	0.0659
			2 weeks	79.44 ± 4.27	79.86 ± 6.61
			3 weeks	66.65 ± 8.61	59.76 ± 9.76
		DOPAC (pg/mg protein)	1 week	73.69 ± 4.86	97.42 ± 8.73*	11.018	0.002	21.65	<0.001	0.022	0.9778
			2 weeks	34.27 ± 4.74	56.38 ± 9.81*
			3 weeks	19.7 ± 6.44	45.7 ± 20.14
		HVA (pg/mg protein)	1 week	566.47 ± 14.66	717.93 ± 26.13	27.082	<0.001	411.379	<0.001	6.217	0.0034
			2 weeks	352.89 ± 18.79	420.36 ± 34.56
			3 weeks	101.48 ± 5.51	126.66 ± 7.42*
		NE (pg/mg protein)	1 week	1667.6 ± 65.44	1685.99 ± 65.46	0.203	0.654	40.751	<0.001	0.008	0.9919
			2 weeks	2130.2 ± 67.18	2165.54 ± 150.26
			3 weeks	2335.72 ± 47.12	2371.13 ± 87.02
		MHPG (pg/mg protein)	1 week	867.52 ± 66.08	899.66 ± 91.35	0.467	0.497	3.975	0.0236	3.861	0.0261
			2 weeks	1040.62 ± 120.23	713.81 ± 52.63*
			3 weeks	595.1 ± 66.94	746.51 ± 55.67
	Cerebral cortex	5-HT (pg/mg protein)	1 week	2295.47 ± 86.23	2016.44 ± 83.84*	8.682	0.005	20.252	<0.001	0.562	0.5738
			2 weeks	2042.45 ± 58.77	1618.92 ± 95.46*
			3 weeks	2740.51 ± 174.84	2589.23 ± 124.78
		5-HIAA (pg/mg protein)	1 week	2537.73 ± 140.9	2410 ± 198.41	4.445	0.04	0.946	0.3951	1.551	0.2219
			2 weeks	3036.45 ± 175.17	2338.99 ± 96.38*
			3 weeks	2728.87 ± 88.64	2559.99 ± 157.36
		5-HIAA/5-HT ratio	1 week	1.15 ± 0.11	1.19 ± 0.07	<0.001	0.9954	7.326	0.0016	0.06	0.9414
			2 weeks	1.5 ± 0.11	1.48 ± 0.12
			3 weeks	1.01 ± 0.06	0.99 ± 0.05
		DA (pg/mg protein)	1 week	3234.25 ± 217.15	2906.63 ± 310.93	3.82	0.0561	47.654	<0.001	0.34	0.7133
			2 weeks	4165.23 ± 340.88	3515.85 ± 366.98
			3 weeks	7586.37 ± 575.39	6599.73 ± 932.76
		DOPAC (pg/mg protein)	1 week	1039.65 ± 90.17	976.32 ± 76.52	1.399	0.2423	9.923	<0.001	0.761	0.4725
			2 weeks	1101.69 ± 79.86	1121.43 ± 121.69
			3 weeks	1665.86 ± 93.41	1377.29 ± 133.85
		HVA (pg/mg protein)	1 week	1396.24 ± 69.73	1323.89 ± 135.75	2.585	0.1141	28.178	<0.001	0.478	0.6228
			2 weeks	2207.95 ± 76.83	1930.68 ± 95.91*
			3 weeks	2062.81 ± 120.4	1935.56 ± 217.3
		NE (pg/mg protein)	1 week	1417.16 ± 76.38	1359.76 ± 81	2.415	0.1264	37.612	<0.001	0.236	0.791
			2 weeks	2106.71 ± 94.87	1946.99 ± 64.39
			3 weeks	2119.01 ± 57.03	1960.49 ± 89.2
		MHPG (pg/mg protein)	1 week	895.53 ± 52.15	871.07 ± 27.07	1.43	0.2373	5.045	0.01	5.252	0.0084
			2 weeks	1218.63 ± 125.6	854.56 ± 49.71*
			3 weeks	691.91 ± 37.18	852.03 ± 61.93*
	Hippocampus	5-HT (pg/mg protein)	1 week	2085.29 ± 115.57	1778.74 ± 72.45	16.815	<0.001	6.637	0.0025	0.78	0.4628
			2 weeks	2333.85 ± 102.41	1705.54 ± 99.69*
			3 weeks	2549.91 ± 139.49	2174.76 ± 137.06
		5-HIAA (pg/mg protein)	1 week	3744.38 ± 167.23	3459.64 ± 216.16	4.452	0.039	11.693	<0.001	1.467	0.2387
			2 weeks	5236.71 ± 354.04	4304.89 ± 227.66
			3 weeks	4271.58 ± 241.7	4214.54 ± 174.61
		5-HIAA/5-HT ratio	1 week	1.94 ± 0.18	1.98 ± 0.14	1.141	0.2895	3.581	0.0338	0.221	0.8022
			2 weeks	2.32 ± 0.27	2.58 ± 0.2
			3 weeks	1.78 ± 0.17	2.03 ± 0.23
		DA (pg/mg protein)	1 week	197.49 ± 16.82	191.43 ± 18.05	0.826	0.3669	1.045	0.3579	1.219	0.3028
			2 weeks	216.75 ± 27.39	155.89 ± 11.03
			3 weeks	211.91 ± 20.39	226.88 ± 36.95
		DOPAC (pg/mg protein)	1 week	163.2 ± 19.92	134.35 ± 19.69	0.983	0.3255	4.4	0.0164	1.331	0.2718
			2 weeks	156.15 ± 22.32	113.22 ± 9.74
			3 weeks	82.1 ± 13.76	103.99 ± 19.12
		HVA (pg/mg protein)	1 week	867.43 ± 26.78	828.24 ± 48.92	0.449	0.5053	140.99	<0.001	2.396	0.0996
			2 weeks	934.61 ± 52.81	839.05 ± 41.03
			3 weeks	286.07 ± 22.87	358.83 ± 21.06*
		NE (pg/mg protein)	1 week	1452.4 ± 59.79	1353.32 ± 30.26	0.653	0.4223	52.695	<0.001	0.065	0.9374
			2 weeks	2212.81 ± 118.05	2174.61 ± 97.47
			3 weeks	2203.46 ± 80.49	2153.21 ± 175.84
		MHPG (pg/mg protein)	1 week	1019.88 ± 57.42	958.77 ± 75.78	2.546	0.1157	20.516	<0.001	4.507	0.0149
			2 weeks	1330.51 ± 138.29	899.32 ± 84.11*
			3 weeks	485.03 ± 68.85	625.47 ± 118.95
	Hypothalamus	5-HT (pg/mg protein)	1 week	2855.07 ± 142.13	2589.29 ± 173.24	5.963	0.0179	1.409	0.2531	2	0.1452
			2 weeks	2953.01 ± 304.12	1927.71 ± 207.26*
			3 weeks	2446.84 ± 265.66	2332.26 ± 333.59
		5-HIAA (pg/mg protein)	1 week	7108.71 ± 323.74	7400.95 ± 437.04	2.797	0.1002	66.262	<0.001	2.624	0.0817
			2 weeks	14014.22 ± 718.32	11966.47 ± 502.69*
			3 weeks	10848.62 ± 630.51	10354.33 ± 705.17
		5-HIAA/5-HT ratio	1 week	2.64 ± 0.2	3.05 ± 0.32	2.584	0.1138	22.607	<0.001	1.126	0.3317
			2 weeks	5.17 ± 0.58	6.78 ± 0.95
			3 weeks	4.86 ± 0.63	4.9 ± 0.78
		DA (pg/mg protein)	1 week	1038.57 ± 63.33	1063.49 ± 64.83	1.581	0.2141	46.318	<0.001	3.081	0.054
			2 weeks	1253.49 ± 108.86	1124.23 ± 118.42
			3 weeks	1830.36 ± 179.19	2270.77 ± 132.07
		DOPAC (pg/mg protein)	1 week	933.65 ± 55.28	965.23 ± 78.9	2.002	0.1628	102.088	<0.001	0.328	0.7218
			2 weeks	2097.74 ± 116.44	2259.58 ± 134.9
			3 weeks	1798.49 ± 106.05	1950.16 ± 136.59
		HVA (pg/mg protein)	1 week	1835.33 ± 67.93	1976.04 ± 91.03	7.04	0.0104	157.345	<0.001	4.64	0.0138
			2 weeks	3491.88 ± 113.02	3420.56 ± 128.21
			3 weeks	1650.85 ± 70.66	2227.64 ± 94.51*
		NE (pg/mg protein)	1 week	3411.4 ± 310.41	3334.94 ± 380.3	0.352	0.5557	30.748	<0.001	2.15	0.1264
			2 weeks	6103.37 ± 330.53	4905.04 ± 470.95*
			3 weeks	5969.28 ± 386.96	6634.39 ± 529.46
		MHPG (pg/mg protein)	1 week	1084.03 ± 70.56	1164.13 ± 74.17	0.805	0.3736	24.134	<0.001	4.403	0.0169
			2 weeks	1894.06 ± 123.7	1639.98 ± 98.8
			3 weeks	1063.29 ± 120.53	1458.42 ± 65.02*
	Midbrain	5-HT (pg/mg protein)	1 week	4301.8 ± 193.15	3628.21 ± 287.9	5.693	0.0201	7.68	0.001	0.493	0.6133
			2 weeks	4339.06 ± 347.43	3678.35 ± 345.09
			3 weeks	4977.97 ± 181.36	4759.01 ± 218.78
		5-HIAA (pg/mg protein)	1 week	11047.2 ± 466.71	11745.11 ± 374.93	0.563	0.4558	17.341	<0.001	1.941	0.1522
			2 weeks	11468.83 ± 801.77	9904.32 ± 297.83
			3 weeks	8417.15 ± 520.02	8229.82 ± 546.5
		5-HIAA/5-HT ratio	1 week	2.65 ± 0.15	3.45 ± 0.29*	2.389	0.1273	21.109	<0.001	2.278	0.111
			2 weeks	2.83 ± 0.36	2.81 ± 0.22
			3 weeks	1.71 ± 0.1	1.78 ± 0.18
		DA (pg/mg protein)	1 week	1838.28 ± 40.51	1805.97 ± 70.25	<0.001	0.9908	2.815	0.0676	0.156	0.8561
			2 weeks	1829.74 ± 37.22	1815.19 ± 115.42
			3 weeks	1953.38 ± 88.4	1998.07 ± 86.07
		DOPAC (pg/mg protein)	1 week	1031.59 ± 56.63	1262.96 ± 89.14*	5.56	0.0215	18.144	<0.001	1.765	0.1797
			2 weeks	1030.63 ± 67.58	1192.37 ± 59.18
			3 weeks	789.24 ± 37.1	786.87 ± 55
		HVA (pg/mg protein)	1 week	1958.34 ± 56.14	2178.38 ± 77.29*	10.965	0.0016	102.91	<0.001	0.207	0.8134
			2 weeks	2206.66 ± 56.23	2344.79 ± 101.35
			3 weeks	1161.49 ± 49.38	1390.03 ± 88.57*
		NE (pg/mg protein)	1 week	3794.12 ± 134.25	3949.41 ± 202.6	2.014	0.1609	6.484	0.0028	0.416	0.6618
			2 weeks	3776.32 ± 158.77	4174.22 ± 265.99
			3 weeks	4414.41 ± 123.44	4475.74 ± 154.62
		MHPG (pg/mg protein)	1 week	1154.24 ± 43	1324.27 ± 49.02*	1.207	0.2762	4.37	0.0168	4.487	0.0151
			2 weeks	1236.16 ± 89.81	1060.6 ± 78.82
			3 weeks	980.53 ± 50.83	1155.35 ± 69.4
	Pons and medulla	5-HT (pg/mg protein)	1 week	2435.38 ± 104.02	2258.77 ± 150.18	17.931	<0.001	4.656	0.0139	4.041	0.0235
			2 weeks	2773.99 ± 271.85	2197.21 ± 246.14
			3 weeks	3617.09 ± 162.53	2302.93 ± 137.63*
		5-HIAA (pg/mg protein)	1 week	10356.07 ± 444.92	12673.35 ± 692.92*	3.71	0.0597	72.004	<0.001	2.454	0.096
			2 weeks	6800.27 ± 543.21	6870.39 ± 390.04
			3 weeks	4542.96 ± 177.14	5103.53 ± 376.36
		5-HIAA/5-HT ratio	1 week	4.33 ± 0.21	5.68 ± 0.16*	13.912	<0.001	53.303	<0.001	0.581	0.5628
			2 weeks	2.72 ± 0.42	3.45 ± 0.54
			3 weeks	1.26 ± 0.05	2.25 ± 0.27*
		DA (pg/mg protein)	1 week	482.04 ± 26.78	790.31 ± 95.64*	13.869	<0.001	1.35	0.2682	1.89	0.1614
			2 weeks	506.16 ± 35.15	595.66 ± 59.17
			3 weeks	548.01 ± 57.01	745.98 ± 47.64*
		DOPAC (pg/mg protein)	1 week	414.27 ± 50.68	816.64 ± 150.64*	7.646	0.0079	11.991	<0.001	1.928	0.1559
			2 weeks	271.35 ± 17.61	393.61 ± 46.02*
			3 weeks	133.65 ± 11.6	253.66 ± 36.01*
		HVA (pg/mg protein)	1 week	875.55 ± 34.84	1241.94 ± 72.15	31.863	<0.001	61.703	<0.001	1.024	0.3663
			2 weeks	692.52 ± 31.54	941.32 ± 81.21*
			3 weeks	275.14 ± 24.09	495.73 ± 66.98*
		NE (pg/mg protein)	1 week	4364.43 ± 173.76	4690.34 ± 171	0.263	0.61	4.321	0.0185	0.415	0.6628
			2 weeks	4632.64 ± 259.1	4641.29 ± 248.16
			3 weeks	5256.16 ± 187.01	5227.31 ± 196.73
		MHPG (pg/mg protein)	1 week	1140.7 ± 64.02	1417.56 ± 105.67*	0.888	0.3504	4.621	0.0143	5.465	0.0071
			2 weeks	1285.21 ± 151.7	969.4 ± 64.66
			3 weeks	807.64 ± 47.6	1098.95 ± 75.41*
